# Supplementary material for: Chromatin architecture transitions from zebrafish sperm through early embryogenesis
Source: Genome Res. 2021 Jun;31(6):981–94. doi: 10.1101/gr.269860.120 (PMC8168589; doi:10.1101/gr.269860.120)
Supplement: Supplemental Material [file supp_gr.269860.120_Supplemental_Table_S1.xlsx]

## Sheet: Sheet1
Experiment Sets	sequenced reads	pairs mappable unique and high quality	one mate unmapped	dangling end	PCR duplicated	Valid HiC contacts
Supplemental Table S1 Legend: Includes HiC Matrix statistics for all samples mapped specifically to zebrafish (ZV10) and
drosophila (dm6) genome where appropriate. Statistics included: sequenced reads, pairs mappable-unique-high quality,
one mate mapped, dangling end, PCR duplication, Valid HiC contacts.
Sperm
17608X4_ZV10	467042972	185226093	71256945	1724921	8279222	64473555
17608X4_dm6	467042972	42648646	120509613	1225089	6419387	30106123
17608X5_ZV10	481130930	77226970	38944782	669800	9326146	57355047
17608X5_dm6	481130930	23818231	139944265	187923	3133938	17651812
Sperm_All_ZV10	948173902	262453063	110201727	2394721	17605368	121828602
Sperm_All_dm6	948173902	66466877	260453878	1413012	9553325	47757935
Early_Dechorn_2.25hpf
17608X1_ZV10	722760970	109261298	101155436	2190039	22687967	70149531
17608X1_dm6	722760970	63922719	183001661	1299662	14355750	40713429
17608X2_ZV10	493154468	83834944	37856603	1755636	10982125	61033249
17608X2_dm6	493154468	22412644	141759160	549645	3146527	16093504
17608X3_ZV10	524472446	35257746	127798374	1035601	5615810	22559707
17608X3_dm6	524472446	81002472	60926864	1583950	14514373	54768161
preZGA_All_ZV10	1740387884	228353988	266810413	4981276	39285902	153742487
preZGA_All_dm6	1740387884	167337835	385687685	3433257	32016650	111575094
4hpf_Embryo
14678X1_ZV10	29343882	20683454	506812	54715	1789221	7145479
14678X2_ZV10	23089594	15018523	344050	39578	1336162	7384935
14979X1_ZV10	36499835	20235297	2780674	37011	1587404	12585758
14979X1_dm6	36499835	1497135	34024000	3341	121897	914251
15080X1_ZV10	20647275	10968009	1579489	15784	777824	7639093
15080X6_ZV10	22824901	12479798	1634746	18910	943416	8744689
15080X6_dm6	22824901	825352	21300516	1536	62171	562714
15427X1_ZV10	265753131	144699553	22330250	116983	79718434	49940753
15427X1_dm6	265753131	9943740	244508813	9325	5589295	3372536
15427X6_ZV10	264588912	147356329	20246634	135543	82981690	49943151
15427X6_dm6	264588912	10175373	245254032	10397	5838129	3277341
4hpf_ALL_ ZV10	662747530	371440963	49422655	418524	169134151	143383858
4hpf_ALL_dm6	566841878	21616248	523786845	23063	11549321	7564128
5.3hpf_Embryo
14678X7-ZV10	29661456	19512120	485634	52977	2733219	8701378
14678X8-ZV10	31110264	20125193	596975	43132	2352363	10322522
14979X5-ZV10	34075212	20293442	546637	44792	1406181	13219400
14979X5-dm6	34075212	859808	32562094	1925	54219	555365
15080X4-ZV10	20817507	12983548	273654	7991	9754340	2109913
15080X10-ZV10	31307404	18034518	1597376	30829	1426139	12797391
15080X10-dm6	31307404	687776	30016761	1245	53220	479865
15427X4-ZV10	240228500	155666151	3736389	188153	84249549	45037701
15427X4-dm6	240228500	117285	237632841	16	105565	6093
15427X10-ZV10	251017025	147343914	12541388	174551	72048762	59272402
15427X10-dm6	251017025	6018355	239221808	6843	2993827	2332352
5.3hpf _ALL_ZV10	638217368	393958886	19778053	542425	173970553	151460707
5.3hpf_ALL_dm6	525320737	6995448	509416743	8784	3153611	2893810
24hpf_Zebrafish
13451X9-ZV10	46844557	27645831	5401528	97563	5316816	8264453
14678X9-ZV10	22261258	14027974	290752	32080	924156	7960113
14979X6-ZV10	45197412	25875787	1233658	51846	2422465	16297400
14979X6-dm6	45197412	377793	44323786	869	33630	234899
15080X5-ZV10	19816268	12909955	250278	24734	1815758	6564837
15080X11-ZV10	20735860	11719743	471093	21116	531846	8381328
15427X5-ZV10	272037360	177307612	4625647	131344	122848365	34036486
15427X5-dm6	272037360	73349	269809191	17	63134	6315
15427X11-ZV10	270812512	156291786	8309974	174887	71694074	66036173
15427X11-dm6	270812512	2062617	264735512	2438	977448	838711
24hpf_ALL_ZV10	697705227	425778688	20582930	533570	205553480	147540790
24hpf_ALL_dm6	588047284	2513759	578868489	3324	1074212	1079925
Late_Dechron_2.25hpf
15768X14_ZV10	153615742	75048872	34902528	1073969	53989381	12823952
15768X14_dm6	153615742	24575382	117979959	402045	18704689	3815203
15768X15_ZV10	31751471	15266966	6941676	237478	10622140	2993935
15768X15_dm6	31751471	4695974	24869210	66571	3453856	840688
15947X4_ZV10	210256503	124911989	22256920	1198234	103046338	9608950
15947X4_dm6	210256503	14083644	188844589	222273	11699240	603471
15947X5_ZV10	202604481	126165092	2801579	325726	118764748	5559178
15947X5_dm6	202604481	42120	201463884	390	38868	1752
CW2hr_L001_ZV10	102002444	21169707	7656316	537524	379059	15972363
CW2hr_L001_dm6	102002444	4037591	36100722	111521	74215	3211295
CW2hr_L002_ZV10	43390732	21693659	7784119	546206	401051	16370169
CW2hr_L002_dm6	43390732	4130341	36908538	113018	78375	3287190
preZGA-LD_ALL_ZV10	743621373	384256285	82343138	3919137	287202717	63328547
preZGA-LD_ALL_dm6	743621373	51565052	606166902	915818	34049243	11759599
DMSO_4hpf_Zebrafish
14979X2_DMSO_ZV10	39609795	23032916	2548342	50418	1920119	14563367
14979X2_DMSO_dm6	39609795	1296700	37441281	3185	101434	813670
15080X2_DMSO_ZV10	26106295	16934642	296283	35105	3211357	7233974
15080X7_DMSO_ZV10	27281389	15945623	1634604	33197	2354002	9633986
15080X7_DMSO_dm6	27281389	887879	25790592	1993	126080	529290
15427X2_DMSO_ZV10	218063815	142547147	2556409	135210	94055800	27256461
15427X7_DMSO_ZV10	251775496	147101641	17282534	160862	92622823	39436615
15427X7_DMSO_dm6	251775496	8727333	236616816	9472	5534062	2260939
15768X20_DMSO_ZV10	160444072	95325071	1932147	775116	55028101	28709857
15947X1_DMSO_ZV10	191562514	125130336	5093675	17044950	29711926	11324692
15947X1_DMSO_dm6	191562514	1535864	187898906	290244	362706	117507
4hpf-DMSO_ALL_ZV10	914843376	566017376	31343994	18234858	278904128	138158952
4hpf-DMSO_ALL_dm6	510229194	12447776	487747595	304894	6124282	3721406
FLAV_4hpf_Zebrafish
14678X5_FLAV_ZV10	26038772	18356366	377130	53992	1325420	6401772
14678X6_FLAV_ZV10	25912403	17188603	685240	33463	1568600	7583675
14979X4_FLAV_ZV10	27574915	15080348	2212823	27829	853923	9517715
14979X4_FLAV_dm6	27574915	1242005	25509648	2800	75530	784021
15080X3_FLAV_ZV10	22503177	14676894	264192	36992	4096797	4578582
15080X9_FLAV_ZV10	20959011	13086368	238344	24950	2835008	6453201
15080X9_FLAV_dm6	20959011	8221	20821710	12	3081	3477
15427X3_FLAV_ZV10	313328537	199920841	9099693	165005	155663035	20393107
15427X3_FLAV_dm6	313328537	148824	309346699	22	132986	10183
15427X9_FLAV_ZV10	300252396	188952641	3567020	118724	148215504	25903876
15427X9_FLAV_dm6	300252396	218808	296470780	68	195309	15594
15768X12_FLAV_ZV10	166905654	105866543	4332376	6843252	38593073	41237799
15768X12_FLAV_dm6	166905654	1867911	163041418	147283	680100	645926
4hpf-FLAV_ALL_ZV10	903474865	573128604	20776818	7304207	353151360	122069727
4hpf-FLAV_ALL_dm6	829020513	3485769	815190255	150185	1087006	1459201
SGC_4hpf_Zebrafish
15768X1_SGC_ZV10	149571910	91159527	2292512	627656	19307149	53956085
15768X1_SGC_dm6	149571910	490411	148072508	6008	113886	255267
15768X2_SGC_ZV10	161188657	99271336	2521505	1732819	22597956	59692992
15768X2_SGC_dm6	161188657	471736	159577156	21251	117196	233430
15768X8_SGC_ZV10	158153866	96469568	4062150	3613370	21816405	53157446
15768X8_SGC_dm6	158153866	1798831	154453690	115287	419420	803903
15768X9_SGC_ZV10	120105956	74277507	2772539	197037	55686502	13462634
15768X9_SGC_dm6	120105956	1180579	117415033	3914	911017	168180
4hpf-SGC_ALL_ZV10	589020389	361177938	11648706	6170882	119408012	180269157
4hpf-SGC_ALL_dm6	589020389	3941557	579518387	146460	1561519	1460780
dewit samples reanalyzed
2.5hpf	14914991	77623821	50889909	5751171	9203769	14914991
4hpf	21226850	61095697	12599051	2576367	2766405	21226850
8hpf	29618433	68745887	11091937	3250017	406475	29618433
24hpf	31218043	77469758	10066477	3152932	2232232	31218043
											0	1653445	0
